# Supplementary material for: The Combination of β-Glucan and Astragalus Polysaccharide Effectively Resists Nocardia seriolae Infection in Largemouth Bass (Micropterus salmoides)
Source: Microorganisms. 2023 Oct 10;11(10):2529. doi: 10.3390/microorganisms11102529 (PMC10609034; doi:10.3390/microorganisms11102529)
Supplement: Supplementary file 1 [file microorganisms-11-02529-s001.zip]

Archive with 1 entries (1 files):
- microorganisms-2605731-supplementary.pdf
